# Supplementary material for: Complete xylan utilization pathway and regulation mechanisms involved in marine algae degradation by cosmopolitan marine and human gut microbiota
Source: ISME J. 2025 May 22;19(1):wraf085. doi: 10.1093/ismejo/wraf085 (PMC12125979; doi:10.1093/ismejo/wraf085)
Supplement: Table_S1_wraf085 [file table_s1_wraf085.xlsx]

## Sheet: sheet1
Table S1 Primers used in this studya.
Primer	Sequence (5’-3’)
For RT-qPCR
recA-F	CTACAATGGCGATAAGATC
recA-R	GATAGTCTGAGCAACTTC
xylB-F	AGCGACATGTGAATCTATTA
xylB-R	ATAGACCAATCGCAATAAC
xylRA-F	GCTAAGTTATGTGGGTATC
xylRA-R	CTTGATGGATTGAGTGTC
xyl3-F	GTCGTCCTTACAACTTAG
xyl3-R	GGAATAGATACCGTCAGA
xylRB-F	ATAAAGATCAAACAGGTCAC
xylRB-R	ATACGGAGATTGGTAAGATA
xylT-F	CGTATTCTTCGCTTCTATC
xylT-R	GTGCTTTGATCTTCTCTAG
xylA-F	CCAACTAAGCACCAATAC
xylA-R	TAGAGCCGAATAGACCTA
xyl43-F	GACAATGGCTTCTCTATC
xyl43-R	CTATAACCTCAACGACTG
hypA-F	ACTAACACAGATGTCCAC
hypA-R	GTTTTGATACCTCGTGAC
xyn26A-F	GTGGTTATGAAGAGGATAG
xyn26A-R	GGTCGTGATTGAAGTATG
xylF-F	CAGAAGACCACCATCTAT
xylF-R	TACCGACTTGCTCTATAC
xylE-F	CAACTATCTACTTCCACTG
xylE-R	GATACATACGCAAGGATC
xylD-F	CAGAGATTGGGCATTTAC
xylD-R	GCAGCGATATAGATCATC
xylC-F	CTGTACTTAAAGGTGGTG
xylC-R	GGAATGATCTGGTCAATC
hypA-F	CTTTAACTCGTATCGCTAAT
hypA-R	GAGACACGATATCAAGTAAG
hypB-F	GGGGTAATCGTATTGAAAAT
hypB-R	CCATGTAAATGGTTACTCTC
xyn26B-F	CAATACATCAACCACTCTG
xyn26B-R	GATTCGTTCCTCCATTATC
For construction of gene deletion mutants
xylRA L-F	GTGGAATTCCCGGGAGAGCTTAGTACCTTATCGACTTTTG
xylRA L-R	AATGAGAGGCATGGACGGGGTCGTGAAATCCGTGAATTCA
xylRA R-F	TGAATTCACGGATTTCACGACCCCGTCCATGCCTCTCATT
xylRA R-R	AAGCTTATCGATACCGTCGAGCATCTTACCTAAAGATTGG
xylRB L-F	GTGGAATTCCCGGGAGAGCTTACCAATGTCGGATGCCATT
xylRB L-R	CTAATCTTAGGAAGTAAGTTACTATGCAGTAGTTGAGTTG
xylRB R-F	CAACTCAACTACTGCATAGTAACTTACTTCCTAAGATTAG
xylRB R-R	AAGCTTATCGATACCGTCGAGTATACCGTGCACTGATTGT
xylT L-F	GTGGAATTCCCGGGAGAGCTTGACGAACAGTAAACACCCA
xylT L-R	TAGGTACCCGGAGAATTAAATGAGAACCCCTAAAACGTCT
xylT R-F	AGACGTTTTAGGGGTTCTCATTTAATTCTCCGGGTACCTA
xylT R-R	AAGCTTATCGATACCGTCGACTCAAACGCTGCATCCGCTT
xylC L-F	GTGGAATTCCCGGGAGAGCTACCTGCCATCATTCCGTAGT
xylC L-R	TTAAAAAATGGAGTAATACCTTCAACGTAATGGATGACGT
xylC R-F	ACGTCATCCATTACGTTGAAGGTATTACTCCATTTTTTAA
xylC R-R	AAGCTTATCGATACCGTCGATCTGGGTTGTATAGCGCGAC
xyn26A L-F	GTGGAATTCCCGGGAGAGCTCACTGATTATTGCGATCGAT
xyn26A L-R	CCTCAAAGAAAGGATTTTATTTGTCGAAAGGTCGCGGAAA
xyn26A R-F	TTTCCGCGACCTTTCGACAAATAAAATCCTTTCTTTGAGG
xyn26A R-R	AAGCTTATCGATACCGTCGAACCAAGTAGAGGCGATGACC
xyn26B L-F	GTGGAATTCCCGGGAGAGCTCCACCATGTAAATGGTTACT
xyn26B L-R	GTCATACATGGAGAAAAGTAATTACCACTATAAATAGAGG
xyn26B R-F	CCTCTATTTATAGTGGTAATTACTTTTCTCCATGTATGAC
xyn26B R-R	AAGCTTATCGATACCGTCGACGAGCTGTGCACTACCGCAG
xyl3 L-F	GTGGAATTCCCGGGAGAGCTGGCGTCGATCAATACGGCGG
xyl3 L-R	AACGAAACAGGTATCAGACTCGATATCAAACGGTGGGGAT
xyl3 R-F	ATCCCCACCGTTTGATATCGAGTCTGATACCTGTTTCGTT
xyl3 R-R	AAGCTTATCGATACCGTCGAACTTGGACGTAGCTGCATGG
xyl43 L-F	GTGGAATTCCCGGGAGAGCTGCGGGTCACAGCTTCCACCA
xyl43 L-R	AATAATCAGTGAACTAAGGCTGGAAAATACTCTTAAAGAG
xyl43 R-F	CTCTTTAAGAGTATTTTCCAGCCTTAGTTCACTGATTATT
xyl43 R-R	AAGCTTATCGATACCGTCGATCGAAAGGTCGCGGAAACTC
xylA L-F	GTGGAATTCCCGGGAGAGCTGCAGCCATACAAGCCCCACC
xylA L-R	AGCAAATGTTCACACAAGGAAGCCTAATTTCCAATTTTTT
xylA R-F	AAAAAATTGGAAATTAGGCTTCCTTGTGTGAACATTTGCT
xylA R-R	AAGCTTATCGATACCGTCGAGAACTCTTGCATGACGATGC
xylB L-F	GTGGAATTCCCGGGAGAGCTCTTTCAAACTGAACAGAGGT
xylB L-R	AGAAATTAAAGGAAACAAATAACAGTCTAAGTCAAACTAC
xylB R-F	GTAGTTTGACTTAGACTGTTATTTGTTTCCTTTAATTTCT
xylB R-R	AAGCTTATCGATACCGTCGACACTTGTCATGTGGCTTGCC
For construction of complementary mutants
xylRA-Com-F	CGACGGTATCGATAAGCTTGATTTGTTTCCTTTAATTTCT
xylRA-Com-R	GCTCTAGAACTAGTGGATCCTTAGTCCGCCGTATTGATC
xylT xylC-Com-S1F	GGTATCGATAAGCTTGCCTTTTCGACCACGCC
xylT xylC-Com- S1R	AAATAAATAGAATAAATGTGTTAGCCGAGCTCTGCATTGT
xylT xylC-Com-S2F	ACAATGCAGAGCTCGGCTAACACATTTATTCTATTTATTT
xylT xylC-Com- S2R	TCTAGAACTAGTGGATCCTTAACGCATCTCCCACG
xyl3-Com-F	CGACGGTATCGATAAGCTTGGGTTACCCCAGTCAGTCATAT
xyl3-Com-R	GCTCTAGAACTAGTGGATCCCTAGATGACCTCAACCTCAC
xyl43-Com-F	CGACGGTATCGATAAGCTTGACGGGTGATTTCAATCTAGAA
xyl43-Com-R	GCTCTAGAACTAGTGGATCCTTACGCTTCGTGTTCCTCATA
xylA-Com-F	CGACGGTATCGATAAGCTTGCGATATTTTCCATATGTGATTC
xylA-Com-R	GCTCTAGAACTAGTGGATCCTTACTTGTAGATGAACCCGTT
xylB-Com-F	CGACGGTATCGATAAGCTTGGAAAACGTTTATCCATGGTGC
xylB-Com-R	GCTCTAGAACTAGTGGATCCTTAAAACAGACCTTTTAGTTGT
For protein production
xylRA-F	AAGAAGGAGATATACATATGGATAAACGTTTTCGAATTACGCTGC
xylRA-R	TGGTGGTGGTGGTGCTCGAGGTCCGCCGTATTGATCGACG
xyl3-F	AAGAAGGAGATATACATATGCTTTACAAAGACCTTTACAA
xyl3-R	TGGTGGTGGTGGTGCTCGAGGATGACCTCAACCTCACAAA
xyl43-F	AAGAAGGAGATATACATATGACGCAAACTATTCAAAATCC
xyl43-R	TGGTGGTGGTGGTGCTCGAGCGCTTCGTGTTCCTCATAGC
xyn26A-F	AAGAAGGAGATATACATATGTGTAGCAGTCAGCCAAGCAC
xyn26A-R	TGGTGGTGGTGGTGCTCGAGTCGTCTGTCAAAAACCACAT
xylC-F	AAGAAGGAGATATACATATGGACACCACGGTTCGAATGAT
xylC-R	TGGTGGTGGTGGTGCTCGAGACGCATCTCCCACGCTTCTT
xyn26B-F	AAGAAGGAGATATACATATGTTGGACGGAGTGTTAGTGCC
xyn26B-R	TGGTGGTGGTGGTGCTCGAGTTGAGCGCAGCTAGTATTTC
xylA-F	AAGAAGGAGATATACATATGACTGAATTTTTTAAAAACAT
xylA-R	TGGTGGTGGTGGTGCTCGAGCTTGTAGATGAACCCGTTCA
xylB-F	AAGAAGGAGATATACATATGTATATAGGTATCGACTTAGG
xylB-R	TGGTGGTGGTGGTGCTCGAGAAACAGACCTTTTAGTTGTT
For RT-PCR
Co-xyl3/xylRB-F	GCGGTCTCAGCATTTGGATTCTTGTA
Co-xyl3/xylRB-R	CAGTGTGGTTACCCCAGTCAGT
Co-xylRB/xylT-F	CGCTGAGTATGTAGTCTAAGTTACTCGCA
Co-xylRB/xylT-R	GCACTCCTTGTTCTTGATGCGAAAGA
Co-xylA/xyl43-F	GAGTCTGGCCGTCAAGAACATCT
Co-xylA/xyl43-R	GGTCAGGATTAAAGCCTCTAAGAACAGGA
Co-xyn26A/xylF-F	CACAGAGGCAATAACAGGAGTAATGAGT
Co-xyn26A/xylF-R	GAACCGATTTGGAGACCATAGTCTGGT
Co-xylF/xylE-F	CAATGTTGTGGACTTACCACAGCCT
Co-xylF/xylE-R	CGGTATTGCATGGAACAAGATCCT
Co-xylE/xylD-F	GGATACCAAATGGGTTAGTACGAAGCT
Co-xylE/xylD-R	GTGGTGGTCCATCGCATAGCA
Co-xylD/xylC-F	CAGCGGATTTACTTTCTTGAGGATCGT
Co-xylD/xylC-R	GACCAAGCTCTAGGGGCAGAT
Co-hypB/xyn26B-F	GGCAGAAGGCTCGACTAATGTTGT
Co-hypB/xyn26B-R	CGTTCGGAAATACTAGCTGCGCT
For EMSAs
PxylB -F (5’-Biotin labelled)	CAATTATGTTTTTTTACAGGTGAATTCACGGATTTCACGAGTGAGTCTGA
PxylB -R	TCAGACTCACTCGTGAAATCCGTGAATTCACCTGTAAAAAAACATAATTG
Pxyl3 -F (5’-Biotin labelled)	GATCTAATTACCAAATTCGTACATTCAGTTACCAGATAATGTCCTTTCGC
Pxyl3 -R	GCGAAAGGACATTATCTGGTAACTGAATGTACGAATTTGGTAATTAGATC
PxylT -F (5’-Biotin labelled)	ACATTTAGCAAATAGGTGAAATTTGGTATCAAAAATCATAATTGATGGCG
PxylT -R	CGCCATCAATTATGATTTTTGATACCAAATTTCACCTATTTGCTAAATGT
PxylC -F (5’-Biotin labelled)	GGAAATAAATAGAATAAATGTGGTGAGAGATATAATAATACTTGCCATAG
PxylC -R	CTATGGCAAGTATTATTATATCTCTCACCACATTTATTCTATTTATTTCC
Pxyn26B -F (5’-Biotin labelled)	ACACAAAAAAAATATAAAAATATAATCAGAAAAAATCATAATTGATATTG
Pxyn26B -R	CAATATCAATTATGATTTTTTCTGATTATATTTTTATATTTTTTTTGTGT
PxylT -m1-F (5’-Biotin labelled)	ACATTTAGCAAATAGGTGACGTTTGGTATCAAAAATCATCGTTGATGGCG
PxylT -m1-R	CGCCATCAACGATGATTTTTGATACCAAACGTCACCTATTTGCTAAATGT
PxylT -m2-F (5’-Biotin labelled)	ACATTTAGCGCATAGGTGAAATTTGGTATCGCAAATCATAATTGATGGCG
PxylT -m2-R	CGCCATCAATTATGATTTGCGATACCAAATTTCACCTATGCGCTAAATGT
a All primers were synthesized by Tsingke Biotechnology (China).
