# Supplementary material for: Complete xylan utilization pathway and regulation mechanisms involved in marine algae degradation by cosmopolitan marine and human gut microbiota
Source: ISME J. 2025 May 22;19(1):wraf085. doi: 10.1093/ismejo/wraf085 (PMC12125979; doi:10.1093/ismejo/wraf085)
Supplement: Table_S6_wraf085 [file table_s6_wraf085.xlsx]

## Sheet: Sheet1
Table S6 Results of DNA motif search from XylRA-containing operons of seven Vibrio strains.
Bacterial strain	Genome ID	Gene	Gene annotation	Motif	p-value
Vibrio sp. EA2	ASM3304249v1	RXX31_21095	LacI/AraC regulator, XylRA	AAATCCGTGAATTCACCTGTAAAAAAACATAATTGTTTG	9e-11
		RXX31_21115	MFS transporter, XylT	AAATAGGTGAAATTTGGTATCAAAAATCATAATTGATGG	1.54e-13
		RXX31_21155	extracellular substrate-binding protein, XylC	AAATAGAATAAATGTGGTGAGAGATATAATAATACTTGC	9.98e-06
		RXX31_21170	β-1,3-xylanase, Xyn26B	AAATATAAAAATATAATCAGAAAAAATCATAATTGATAT	6.93e-07
		RXX31_21105	β-1,3-xylosidase, Xyl3	AAATTCGTACATTCAGTTACCAGATAATGTCCTTTCGCG	2.55e-06
Vibrio sp. Scap24	ASM1339418v1	FLM53_21820	LacI/AraC regulator	AAATCCGTTAATTTGACTATGAAATAACGTAATTGAGCT	1.98e-11
		FLM53_21840	xylose isomerase	AAATAGAAGAATTTTGGTATCAAAAAACGTAATTGATGG	1.08e-12
		FLM53_21850	hypothetical protein	AAATTAGGTTAATGGGTCAAGAAAAATCGTAAATTTTGA	8.85e-06
		FLM53_21895	extracellular substrate-binding protein	AAATATGACAATCGTGGAATGAGAAACCGAAAAGAAACA	1.65e-05
Vibrio cincinnatiensis DSM 19608	GCA_900167345.1	SAMN02745782_02184	LacI/AraC regulator	AAATATCTTAATGCCATTAATAAAAAACATAATTGAGCA	5.67e-09
		SAMN02745782_02186	xylose isomerase	AAATATCTAAACCTACTTATGAAAAATCATAATTGAATT	1.84e-09
Vibrio cholera FORC_076	CP026532.1	FORC76_3390	GH10 β-1,4-xylanase	AAATATATAAATTAAGTTATAAAAAATGGAAAAGATCCT	8.11e-06
		FORC76_3393	xylose isomerase	AAATACGTTAATGAAACTAACAAAAAACGTAATTGTAAC	2.36e-10
		FORC76_3401	LacI/AraC regulator	AAATCCGTGAACTCAACTACGAAATAACATAATTGAGCA	5.78e-11
		FORC76_3404	xylose isomerase	AAATACGAGAAATTTGCAATGAAAAATCGTAATTGCCGA	1.1e-12
Vibrio porteresiae DSM 19223	ASM2434705v1	OCV11_RS12975	xylose isomerase	AAATATATGAAAATTGGAGTGAAAAAACGTAATTGTTCA	4.48e-10
		OCV11_RS12985	LacI/AraC regulator	AAATCGCAGAATTTGGTTGAGAGAAAACGTAATTGTGGT	2.02e-10
Vibrio breoganii FF50	CP016177.1	A6E01_11230	LacI/AraC regulator	GAATATAATAAACGTGATACGAAAAAACATAATGAACAC	1.58e-06
		A6E01_11235	xylose isomerase	AAATACATGAATTTTAGTACTAAAAATCGTAATTGAAGG	7.02e-12
		A6E01_11275	ABC transporter ATP-binding protein	AAATAACTTAAAGTCAGTAATAAATTTCATAATTGAGGA	3.07e-07
		A6E01_11280	xylose isomerase	AAATTACCTAAACAACAAATAAAATTTCATAATTGTAAT	8.55e-06
		A6E01_11295	xylulokinase	AAATCCCTGAATTTAAGAAACAAAAAACGTAATTGAGGG	2.4e-11
Vibrio variabilis JCM 19239	ASM75540v1	JCM19239_RS16990	xylosidase, GH3	AAATTCGTACATTCACTTACCAGATAACGTCCTTTTGCT	4.75e-07
		JCM19239_RS17005	xylose isomerase	AAATAGGTGAAATTTGGTATCAAAAATCATAATTGATGG	1.55e-13
