# Supplementary material for: Complete xylan utilization pathway and regulation mechanisms involved in marine algae degradation by cosmopolitan marine and human gut microbiota
Source: ISME J. 2025 May 22;19(1):wraf085. doi: 10.1093/ismejo/wraf085 (PMC12125979; doi:10.1093/ismejo/wraf085)
Supplement: Table_S7_wraf085 [file table_s7_wraf085.xlsx]

## Sheet: sheet1
Table S7 Xyn26A and Xyn26B homologs retrieved from bacterial genomes.
Taxon			Gene ID	Genome ID	Genome Name	Source	Note
Phylum （No.）	Class （No.）	Family (No.)
Bacteroidota (92)	Bacteroidia (36)	Bacteroidaceae (34)	2961326151	2961325445	Bacteroides cellulosilyticus AF17-25	Human gut	Xyn26A homolog
			2961326154	2961325445	Bacteroides cellulosilyticus AF17-25	Human gut	Xyn26A homolog
			2924852204	2924848468	Bacteroides cellulosilyticus AF29-17	Human gut	Xyn26A homolog
			2924852207	2924848468	Bacteroides cellulosilyticus AF29-17	Human gut	Xyn26A homolog
			2968308973	2968304271	Bacteroides cellulosilyticus BIOML-A1	Human gut	Xyn26A homolog
			2968304974	2968304271	Bacteroides cellulosilyticus BIOML-A1	Human gut	Xyn26A homolog
			2970980668	2970976964	Bacteroides cellulosilyticus BIOML-A2	Human gut	Xyn26A homolog
			2970982844	2970976964	Bacteroides cellulosilyticus BIOML-A2	Human gut	Xyn26A homolog
			2978226287	2978221594	Bacteroides cellulosilyticus BIOML-A5	Human gut	Xyn26A homolog
			2978226439	2978221594	Bacteroides cellulosilyticus BIOML-A5	Human gut	Xyn26A homolog
			2958374238	2958370971	Bacteroides cellulosilyticus BIOML-A8	Human gut	Xyn26A homolog
			2958374241	2958370971	Bacteroides cellulosilyticus BIOML-A8	Human gut	Xyn26A homolog
			2532994166	2531839301	Bacteroides cellulosilyticus CL02T12C19	Human gut	Xyn26A homolog
			2532994163	2531839301	Bacteroides cellulosilyticus CL02T12C19	Human gut	Xyn26A homolog
			2696473763	2695420547	Bacteroides cellulosilyticus CL09T06C25	Human gut	Xyn26A homolog
			2696473766	2695420547	Bacteroides cellulosilyticus CL09T06C25	Human gut	Xyn26A homolog
			644168263	643886111	Bacteroides cellulosilyticus DSM 14838	Human gut	Xyn26A homolog
			644168260	643886111	Bacteroides cellulosilyticus DSM 14838	Human gut	Xyn26A homolog
			2815232700	2814123224	Bacteroides cellulosilyticus WH2	Human gut	Xyn26A homolog
			2815232703	2814123224	Bacteroides cellulosilyticus WH2	Human gut	Xyn26A homolog
			2675890898	2671181191	Bacteroides cellulosilyticus WH2	Human gut	Xyn26A homolog
			2675890895	2671181191	Bacteroides cellulosilyticus WH2	Human gut	Xyn26A homolog
			2965230025	2965227315	Bacteroides cellulosilyticus WH2	Human gut	Xyn26A homolog
			2965230022	2965227315	Bacteroides cellulosilyticus WH2	Human gut	Xyn26A homolog
			2520592543	2519899680	Bacteroides gallinarum DSM 18171	Chicken gut	Xyn26A homolog
			2520592546	2519899680	Bacteroides gallinarum DSM 18171	Chicken gut	Xyn26A homolog
			2587016643	2585427862	Bacteroides gallinarum JCM 13658	Chicken gut	Xyn26A homolog
			2587016640	2585427862	Bacteroides gallinarum JCM 13658	Chicken gut	Xyn26A homolog
			2813028134	2811995066	Bacteroides intestinalis KLE1704	Human gut	Xyn26A homolog
			2813028137	2811995066	Bacteroides intestinalis KLE1704	Human gut	Xyn26A homolog
			2551303867	2548877171	Bacteroides sp. 14(A)	Missing	Xyn26A homolog
			2551303870	2548877171	Bacteroides sp. 14(A)	Missing	Xyn26A homolog
			2600893261	2600255085	Bacteroides timonensis AP1	Human gut	Xyn26A homolog
			2600893258	2600255085	Bacteroides timonensis AP1	Human gut	Xyn26A homolog
		Prolixibacteraceae (2)	2698155561	2695420943	Mariniphaga anaerophila DSM 26910	Marine: sediment	Xyn26A homolog
			2698155565	2695420943	Mariniphaga anaerophila DSM 26910	Marine: sediment	Xyn26A homolog
	Cytophagia (11)	Flammeovirgaceae (10)	2890902866	2890901082	Flammeovirga agarivorans SR4	Marine: seawater	Xyn26A homolog
			2890902869	2890901082	Flammeovirga agarivorans SR4	Marine: seawater	Xyn26A homolog
			2892992211	2892985999	Flammeovirga aprica ATCC 23126	Marine: rock	Xyn26A homolog
			2651203949	2648501771	Flammeovirga pacifica WPAGA1	Marine: sediment	Xyn26A homolog
			2910550482	2910550165	Flammeovirga sp. EKP202	Marine: seawater	Xyn26A homolog
			2795856300	2795385487	Flammeovirga sp. MY04	Marine: sediment	Xyn26A homolog
			2633479593	2630968848	Flammeovirga sp. OC4	Marine: seawater	Xyn26A homolog
			2729234222	2728369114	Flammeovirga sp. SJP92	Marine: seawater	Xyn26A homolog
			2827975941	2827971030	Flammeovirga yaeyamensis DSM 25626	Marine: seaweed	Xyn26A homolog
			2698103015	2695420929	Sediminitomix flava DSM 28229	Marine: sediment	Xyn26A homolog
		Fulvivirgaceae (1)	2893979817	2893977006	Xanthovirga aplysinae RKSG123	Marine: seawater	Xyn26A homolog
	Flavobacteriia (42)	Flavobacteriaceae (42)	2523976281	2523533620	Aquimarina latercula DSM 2041	Marine: seawater	Xyn26A homolog
			2623170107	2622736502	Aquimarina spongiae DSM 22623	Marine: animal	Xyn26A homolog
			649894798	649633031	Cellulophaga algicola IC166, DSM 14237	Marine: algae	Xyn26A homolog
			2815947721	2814123410	Cellulophaga baltica 18	Marine: seawater	Xyn26A homolog
			2611213887	2609460051	Cellulophaga baltica 4	Marine: seawater	Xyn26A homolog
			2897443585	2897440479	Cellulophaga sp. Z1A5H	Marine: seawater	Xyn26A homolog
			2728213292	2724679821	Dokdonia pacifica DSM 25597	Marine: seawater	Xyn26A homolog
			2890886005	2890883255	Flagellimonas algicola AsT0115	Marine: algae	Xyn26A homolog
			2808538049	2806311049	Flagellimonas sp. Aa_F7	Marine: animal	Xyn26A homolog
			2914569583	2914569100	Flavicella sediminum ALS 84	Marine: sediment	Xyn26A homolog
			2909474885	2909471216	Flavobacteriaceae bacterium GF1	Marine: algae	Xyn26A homolog
			2909472311	2909471216	Flavobacteriaceae bacterium GF1	Marine: algae	Xyn26A homolog
			2523920747	2523533607	Flavobacterium gelidilacus DSM 15343	Lake	Xyn26A homolog
			2504617317	2504557015	Flavobacterium sp. GOBB3-C103-3	Marine: seawater	Xyn26A homolog
			2634645741	2634166173	Formosa sp. Hel1_31_208	Missing	Xyn26A homolog
			2789980296	2788500241	Gaetbulibacter sp. 4G1	Marine: seawater	Xyn26A homolog
			2808621436	2808606304	Lacinutrix sp. DN105	Marine: animal	Xyn26A homolog
			2808628309	2808606305	Lacinutrix sp. DN112	Marine: animal	Xyn26A homolog
			2911229562	2911226912	Maribacter sp. ANRC-HE7	Marine: seawater	Xyn26A homolog
			2731742932	2731639122	Muricauda pacifica DSM 25027	Marine: seawater	Xyn26A homolog
			2964144177	2964141007	Paucihalobacter ruber CWB-1	Lake	Xyn26A homolog
			2895249891	2895249441	Polaribacter glomeratus ATCC 43844	Lake	Xyn26A homolog
			2895255265	2895253024	Polaribacter porphyrae NBRC 108759	Marine: algae	Xyn26A homolog
			2895262985	2895260113	Polaribacter sp. 11A2H	Marine: sediment	Xyn26A homolog
			2632477198	2630968603	Polaribacter sp. Hel1_33_49	Marine: seawater	Xyn26A homolog
			2636095954	2634166548	Polaribacter sp. Hel1_33_78	Marine: seawater	Xyn26A homolog
			2630920894	2627854283	Polaribacter sp. Hel1_33_96	Marine: seawater	Xyn26A homolog
			2897664567	2897663608	Polaribacter sp. IC063	Marine: algae	Xyn26A homolog
			2897657124	2897656222	Polaribacter sp. IC066	Marine: algae	Xyn26A homolog
			2533773133	2531839497	Psychroflexus gondwanensis ACAM 44	Lake	Xyn26A homolog
			2758370971	2757320576	Psychroflexus torquis ATCC 700755	Marine: algae	Xyn26A homolog
			2808571827	2806311064	Spongiimicrobium salis Da_B9	Missing	Xyn26A homolog
			2808619583	2808606303	Spongiimicrobium salis DN50	Missing	Xyn26A homolog
			2636637384	2636415452	Tamlana sedimentorum JCM 19808	Marine: sediment	Xyn26A homolog
			2882730173	2882726425	Ulvibacterium marinum CCMM003	Marine: algae	Xyn26A homolog
			2546717864	2545824761	Winogradskyella psychrotolerans RS-3	Marine: sediment	Xyn26A homolog
			2911000671	2910998294	Winogradskyella sp. HL116	Marine: seawater	Xyn26A homolog
			2911002327	2911001832	Winogradskyella sp. PAMC22761	Soil	Xyn26A homolog
			2910964776	2910962596	Winogradskyella sp. Z3138	Marine: seawater	Xyn26A homolog
			2910981139	2910980614	Winogradskyella undariae Z3185	Marine: seawater	Xyn26A homolog
			2887059304	2887056043	Yeosuana marina JLT21	Marine: seawater	Xyn26A homolog
			2523975531	2523533620	Aquimarina latercula DSM 2041	Marine: seawater	Xyn26B homolog
	Saprospiria (2)	Lewinellaceae (2)	2515279395	2515154030	Lewinella cohaerens DSM 23179	Marine: sediment	Xyn26A homolog
			2881553995	2881553618	Lewinella sp. W8	Marine: sediment	Xyn26A homolog
	Sphingobacteriia (1)	Sphingobacteriaceae (1)	2935198305	2935198096	Pedobacter sp. UYP30	Marine: rock	Xyn26A homolog
Pseudomonadota (30)	Gammaproteobacteria (30)	Alteromonadaceae (9)	2890505293	2890504096	Algibacillus agarilyticus RQJ05	Marine: algae	Xyn26A homolog
			2899547711	2899545861	Alteromonas sp. KUL49	Marine: animals	Xyn26A homolog
			2885136087	2885134237	Alteromonas sp. KUL49	Marine: animals	Xyn26A homolog
			2884065537	2884063803	Paraglaciecola sp. L3A3	Marine: algae	Xyn26A homolog
			2525709046	2524614757	Aliagarivorans taiwanensis DSM 22990	Marine: seawater	Xyn26B homolog
			2523723133	2523533543	Aliagarivorans marinus DSM 23064	Marine: seawater	Xyn26B homolog
			2890172573	2890169853	Agarivorans sp. Alg241-V36	Missing	Xyn26B homolog
			2890508069	2890504096	Algibacillus agarilyticus RQJ05	Marine: algae	Xyn26B homolog
			2574484785	2574179784	Alteromonadaceae bacterium 1081L.S.0a.03	Marine: animals	Xyn26B homolog
		Colwelliaceae (2)	2895722003	2895719049	Colwellia sp. C1TZA3	Marine: algae	Xyn26A homolog
			2753342636	2751185796	Colwellia sp. PAMC 21821	Marine: sediment	Xyn26A homolog
		Vibrionaceae (13)	2618562374	2617271036	Vibrio astriarenae JCM 19233	Marine: seawater	Xyn26A homolog
			2618551759	2617271035	Vibrio maritimus JCM 19235	Missing	Xyn26A homolog
			2611994259	2609460217	Vibrio maritimus JCM 19240	Missing	Xyn26A homolog
			2912623573	2912619132	Vibrio sp. Scap24	Marine: animal	Xyn26A homolog
			2612062212	2609460229	Vibrio variabilis JCM 19239	Missing	Xyn26A homolog
			8022107591	8022106721	Vibrio sp. Scap16	Missing	Xyn26B homolog
			2611994249	2609460217	Vibrio maritimus JCM 19240	Missing	Xyn26B homolog
			2618551749	2617271035	Vibrio maritimus JCM 19235	Missing	Xyn26B homolog
			2997326191	2997323069	Vibrio agarilyticus SM6	Marine: seawater	Xyn26B homolog
			2912623570	2912619132	Vibrio sp. Scap24	Marine: animals	Xyn26B homolog
			2600732168	2600255051	Vibrio madracius A354	Missing	Xyn26B homolog
			2612064896	2609460229	Vibrio variabilis JCM 19239	Missing	Xyn26B homolog
			2612064895	2609460229	Vibrio variabilis JCM 19239	Missing	Xyn26B homolog
		Cellvibrionaceae (4)	2655777225	2654587789	Cellvibrio sp. OA-2007	Missing	Xyn26B homolog
			3001759884	3001756996	Cellvibrio sp. KY-GH-1	River: sediment	Xyn26B homolog
			3001759887	3001756996	Cellvibrio sp. KY-GH-1	River: sediment	Xyn26B homolog
			2519845411	2519103187	Gilvimarinus chinensis DSM 19667	Marine: seawater	Xyn26B homolog
		Steroidobacteraceae (1)	2861663401	2861661002	Povalibacter uvarum DSM 26723	Grape	Xyn26B homolog
		Echinimonadaceae (1)	2886582502	2886580473	Neiella marina J221	Marine: animals	Xyn26B homolog
Thermotogota (2)	Thermotogae (2)	Thermotogaceae (2)	643635955	643348584	Thermotoga neapolitana DSM 4359	Marine: seawater	Xyn26A and Xyn26B homolog
			2601019553	2600255121	Thermotoga neapolitana LA10	Lake	Xyn26A and Xyn26B homolog
Lentisphaerota (1)	unclassified (1)	unclassified (1)	2709453028	2708742684	Lentisphaerae bacterium GWF2_50_93	Missing	Xyn26B homolog
Actinomycetota (1)	Actinomycetes (1)	Streptosporangiaceae (1)	2725998680	2724679240	Herbidospora sakaeratensis NBRC 102641	Soil	Xyn26B homolog
