# Supplementary material for: Complete xylan utilization pathway and regulation mechanisms involved in marine algae degradation by cosmopolitan marine and human gut microbiota
Source: ISME J. 2025 May 22;19(1):wraf085. doi: 10.1093/ismejo/wraf085 (PMC12125979; doi:10.1093/ismejo/wraf085)
Supplement: Table_S8_wraf085 [file table_s8_wraf085.xlsx]

## Sheet: sheet1
Table S8 β-1,3-xylan utilization loci retrieved from bacterial genomes.
Phylum	Family	Strain	Source	Gene ID	Gene Annotation
Bacteroidota	Bacteroidaceae	Bacteroides cellulosilyticus AF17-25	Human gut	2961326142	GH10, 1,4-xylanase
				2961326143	GH10, 1,4-xylanase
				2961326144	GH5, glucanase
				2961326145	Enterochelin esterase-like enzyme
				2961326146	Alpha-L-fucosidase 2
				2961326147	GH8, oligosaccharide reducing-end xylanase
				2961326148	Two-component regulator propeller domain-containing protein
				2961326149	Carboxylesterase
				2961326150	Ligand-binding sensor domain-containing protein
				2961326151	GH26, 1,3-xylanase
				2961326152	GH43, xylosidase
				2961326153	MFS transporter
				2961326154	GH26, 1,3-xylanase
				2961326155	SusD
				2961326156	SusC
				2961326157	Alpha-glucuronidase
				2961326158	Predicted dehydrogenase
				2961326159	Hypothetical protein
				2961326160	GH10, 1,4-xylanase
				2961326161	MFS transporter
				2961326162	Sialate O-acetylesterase
				2961326163	Hypothetical protein
				2961326164	GH10, 1,4-xylanase
				2961327316	Xylulokinase
				2961327317	Xylose isomerase
				2961327318	MFS transporter
		Bacteroides cellulosilyticus AF29-17	Human gut	2924852195	GH10, 1,4-beta-xylanase
				2924852196	GH10, 1,4-beta-xylanase
				2924852197	Hypothetical protein
				2924852198	Enterochelin esterase-like enzyme
				2924852199	Alpha-L-fucosidase 2
				2924852200	GH8, oligosaccharide reducing-end xylanase
				2924852201	Ligand-binding sensor domain-containing protein
				2924852202	Carboxylesterase
				2924852203	Ligand-binding sensor domain-containing protein
				2924852204	GH26, 1,3-xylanase
				2924852205	GH43, xylosidase
				2924852206	MFS transporter
				2924852207	GH26, 1,3-xylanase
				2924852208	Hypothetical protein
				2924852209	Hypothetical protein
				2924852210	SusC
				2924852211	Alpha-glucuronidase
				2924852212	Predicted dehydrogenase
				2924852213	Hypothetical protein
				2924852214	GH10, 1,4-xylanase
				2924852215	MFS transporter
				2924852216	Sialate O-acetylesterase
				2924852217	Hypothetical protein
				2924852218	GH10, 1,4-xylanase
				2924851336	Xylulokinase
				2924851337	Xylose isomerase
				2924851338	MFS transporter
		Bacteroides cellulosilyticus BIOML-A1	Human gut	2968304970	GH8, oligosaccharide reducing-end xylanase
				2968304971	Ligand-binding sensor domain-containing protein
				2968304972	Carboxylesterase
				2968304973	Ligand-binding sensor domain-containing protein
				2968304974	GH26, 1,3-xylanase
				2968304975	GH43, xylosidase
				2968308965	DNA-binding SARP family transcriptional activator
				2968308966	GH3, xylosidase
				2968308967	GH31, alpha-xylosidase
				2968308968	GH43, xylosidase
				2968308969	Hypothetical protein
				2968308970	SusC
				2968308971	SusD
				2968308972	SusD
				2968308973	GH26, 1,3-xylanase
				2968308974	MFS transporter
				2968309599	Xylulokinase
				2968309600	Xylose isomerase
		Bacteroides cellulosilyticus BIOML-A2	Human gut	2970980661	SusD
				2970980662	SusC
				2970980663	SusD
				2970980664	SusC
				2970980665	SusD
				2970980666	SusC
				2970980667	MFS transporter
				2970980668	GH26, 1,3-xylanase
				2970982844	GH26, 1,3-xylanase
				2970982845	Ligand-binding sensor domain-containing protein
				2970982846	Carboxylesterase
				2970982847	Ligand-binding sensor domain-containing protein
				2970982848	GH8, oligosaccharide reducing-end xylanase
				2970977556	Xylulokinase
				2970977557	Xylose isomerase
		Bacteroides cellulosilyticus BIOML-A5	Human gut	2978224886	Xylulokinase
				2978224887	Xylose isomerase
				2978224888	MFS transporter
				2978226278	Two-component regulator propeller domain-containing protein
				2978226279	Hypothetical protein
				2978226280	K+-transporting ATPase KdpA subunit
				2978226281	GH3, xylosidase
				2978226282	Hypothetical protein
				2978226283	Hypothetical protein
				2978226284	GH43, xylosidase
				2978226285	GH43, xylosidase
				2978226286	MFS transporter
				2978226287	GH26, 1,3-xylanase
				2978226439	GH26, 1,3-xylanase
				2978226440	GH43, xylosidase
		Bacteroides cellulosilyticus BIOML-A8	Human gut	2958374229	GH10, 1,4-xylanase
				2958374230	GH10, 1,4-xylanase
				2958374231	GH5, glucanase
				2958374232	Enterochelin esterase-like enzyme
				2958374233	Alpha-L-fucosidase 2
				2958374234	GH8, oligosaccharide reducing-end xylanase
				2958374235	Ligand-binding sensor domain-containing protein
				2958374236	Carboxylesterase
				2958374237	Ligand-binding sensor domain-containing protein
				2958374238	GH26, 1,3-xylanase
				2958374239	GH43, 1,4-xylosidase
				2958374240	MFS transporter
				2958374241	GH26, 1,3-xylanase
				2958374242	SusD
				2958374243	SusC
				2958374244	Alpha-glucuronidase
				2958374245	Predicted dehydrogenase
				2958374246	Hypothetical protein
				2958374247	GH10, 1,4-xylanase
				2958374248	MFS transporter
				2958374249	Sialate O-acetylesterase
				2958374250	Hypothetical protein
				2958374251	GH10, 1,4-xylanase
				2958376587	Xylulokinase
				2958376588	Xylose isomerase
				2958376589	MFS transporter
		Bacteroides cellulosilyticus CL02T12C19	Human gut	2532994152	GH10, 1,4-xylanase
				2532994153	Transposase
				2532994154	Hypothetical protein
				2532994155	Hypothetical protein
				2532994156	GH5, cellulase
				2532994157	S-formylglutathione hydrolase FrmB
				2532994158	Alpha-L-fucosidase 2
				2532994159	GH8, oligosaccharide reducing-end xylanase
				2532994160	Two-component regulator propeller domain-containing protein
				2532994161	Carboxylesterase
				2532994162	Y_Y_Y domain-containing protein
				2532994163	GH26, 1,3-xylanase
				2532994164	GH43, xylosidase
				2532994165	MFS transporter
				2532994166	GH26, 1,3-xylanase
				2532994167	SusD
				2532994168	SusC
				2532994169	Alpha-glucuronidase
				2532994170	Predicted dehydrogenase
				2532994171	GH43, xylosidase
				2532994172	GH43, xylosidase/GH10, 1,4-xylanase
				2532994173	MFS transporter
				2532998074	Xylulokinase
				2532998075	Xylose isomerase
				2532998076	MFS transporter
		Bacteroides cellulosilyticus CL09T06C25	Human gut	2696473651	Xylulose kinase
				2696473652	Xylose isomerase
				2696473653	MFS transporter
				2696473756	MFS transporter
				2696473757	GH43, xylosidase/GH10, 1,4-xylanase
				2696473758	GH43, xylosidase
				2696473759	Predicted dehydrogenase
				2696473760	Alpha-glucuronidase
				2696473761	SusC
				2696473762	SusD
				2696473763	GH26, 1,3-xylanase
				2696473764	MFS transporter
				2696473765	GH43, xylosidase
				2696473766	GH26, 1,3-xylanase
				2696473767	Y_Y_Y domain-containing protein
				2696473768	Carboxylesterase
				2696473769	Two-component regulator propeller domain-containing protein
				2696473770	GH8, oligosaccharide reducing-end xylanase
				2696473771	Alpha-L-fucosidase 2
				2696473772	S-formylglutathione hydrolase FrmB
				2696473773	GH5, cellulase
				2696473774	Hypothetical protein
				2696473775	GH10, 1,4-xylanase
		Bacteroides cellulosilyticus DSM 14838	Human gut	644168243	SusC
				644168244	SusD
				644168245	SusC
				644168246	SusD
				644168247	Hypothetical protein
				644168248	Hypothetical protein
				644168249	GH10, 1,4-xylanase
				644168250	Hypothetical protein
				644168251	Hypothetical protein
				644168252	GH5, cellulase
				644168253	Hypothetical protein
				644168254	Predicted esterase
				644168255	Domain of unknown function (DUF303)
				644168256	GH8, oligosaccharide reducing-end xylanase
				644168257	Two-component regulator propeller domain-containing protein
				644168258	Esterase/lipase
				644168259	Y_Y_Y domain.
				644168260	GH26, 1,3-xylanase
				644168261	GH43, xylosidase
				644168262	MFS transporter
				644168263	GH26, 1,3-xylanase
				644168264	SusD
				644169595	Xylulose kinase
				644169596	Xylose isomerase
				644169597	MFS transporter
		Bacteroides cellulosilyticus WH2	Human gut	2815231499	Xylulokinase
				2815231500	Xylose isomerase
				2815231501	MFS transporter
				2815232690	GH10, 1,4-xylanase
				2815232691	GH35, galactosidase
				2815232692	Sialate O-acetylesterase
				2815232693	MFS transporter
				2815232694	GH43, xylosidase/GH10, 1,4-xylanase
				2815232695	GH43, xylosidase
				2815232696	Predicted dehydrogenase
				2815232697	Alpha-glucuronidase
				2815232698	SusC
				2815232699	SusD
				2815232700	GH26, 1,3-xylanase
				2815232701	MFS transporter
				2815232702	GH43, xylosidase
				2815232703	GH26, 1,3-xylanase
				2815232704	YXYXY domain-containing protein
				2815232705	Carboxylesterase
				2815232706	Two-component regulator propeller domain-containing protein
				2815232707	GH8, oligosaccharide reducing-end xylanase
				2815232708	Alpha-L-fucosidase 2
				2815232709	S-formylglutathione hydrolase FrmB
				2815232710	GH5, cellulase
				2815232711	GH10, 1,4-xylanase
				2815232712	GH10, 1,4-xylanase
				2675890886	GH10, 1,4-xylanase
				2675890887	GH10, 1,4-xylanase
				2675890888	GH5, cellulase
				2675890889	S-formylglutathione hydrolase FrmB
				2675890890	Alpha-L-fucosidase 2
				2675890891	GH8, oligosaccharide reducing-end xylanase
				2675890892	Two-component regulator propeller domain-containing protein
				2675890893	Carboxylesterase
				2675890894	Y_Y_Y domain-containing protein
				2675890895	GH26, 1,3-xylanase
				2675890896	GH43, xylosidase
				2675890897	MFS transporter
				2675890898	GH26, 1,3-xylanase
				2675890899	SusD
				2675890900	SusC
				2675890901	Alpha-glucuronidase
				2675890902	Predicted dehydrogenase
				2675890903	GH43, xylosidase
				2675890904	GH43, xylosidase/GH10, 1,4-xylanase
				2675890905	MFS transporter
				2675890906	Sialate O-acetylesterase
				2675890907	GH35, galactosidase
				2675890908	GH10, 1,4-xylanase
				2675892071	MFS transporter
				2675892072	Xylose isomerase
				2675892073	Xylulokinase
				2965228064	MFS transporter
				2965228065	Xylose isomerase
				2965228066	Xylulokinase
				2965230010	GH10, 1,4-xylanase
				2965230011	Hypothetical protein
				2965230012	Hypothetical protein
				2965230013	Hypothetical protein
				2965230014	GH5, cellulase
				2965230015	Hypothetical protein
				2965230016	Enterochelin esterase-like enzyme
				2965230017	Alpha-L-fucosidase 2
				2965230018	GH8, oligosaccharide reducing-end xylanase
				2965230019	Ligand-binding sensor domain-containing protein
				2965230020	Carboxylesterase
				2965230021	Ligand-binding sensor domain-containing protein
				2965230022	GH26, 1,3-xylanase
				2965230023	GH43, xylosidase
				2965230024	MFS transporter
				2965230025	GH26, 1,3-xylanase
				2965230026	Hypothetical protein
				2965230027	SusC
				2965230028	Alpha-glucuronidase
				2965230029	Predicted dehydrogenase
				2965230030	Hypothetical protein
				2965230031	GH43, xylosidase/GH10, 1,4-xylanase
				2965230032	MFS transporter
				2965230033	Sialate O-acetylesterase
				2965230034	GH35, galactosidase
				2965230035	GH10, 1,4-xylanase
		Bacteroides gallinarum DSM 18171	Chicken gut	2520591563	MFS transporter
				2520591564	Xylose isomerase
				2520591565	Xylulokinase
				2520592536	GH43, xylosidase
				2520592537	N-terminal ig-like domain of cellulase
				2520592538	GH43, xylosidase
				2520592539	SusC
				2520592540	SusD
				2520592541	SusC
				2520592542	SusD
				2520592543	GH26, 1,3-xylanase
				2520592544	MFS transporter
				2520592545	GH43, xylosidase
				2520592546	GH26, 1,3-xylanase
		Bacteroides gallinarum JCM 13658	Chicken gut	2587016640	GH26, 1,3-xylanase
				2587016641	GH43, xylosidase
				2587016642	MFS transporter
				2587016643	GH26, 1,3-xylanase
				2587016644	SusD
				2587016645	SusC
				2587016646	SusD
				2587016647	SusC
				2587016648	SusC
				2587016649	GH43, xylosidase
				2587017591	MFS transporter
				2587017592	Xylose isomerase
				2587017593	Xylose isomerase
				2587017594	Hypothetical protein
				2587017595	Xylulokinase
		Bacteroides intestinalis KLE1704	Human gut	2813028124	GH10, 1,4-xylanase
				2813028125	GH35, galactosidase
				2813028126	Sialate O-acetylesterase
				2813028127	MFS transporter
				2813028128	GH43, xylosidase/GH10, 1,4-xylanase
				2813028129	GH43, xylosidase
				2813028130	Predicted dehydrogenase
				2813028131	Alpha-glucuronidase
				2813028132	SusC
				2813028133	SusD
				2813028134	GH26, 1,3-xylanase
				2813028135	MFS transporter
				2813028136	GH43, xylosidase
				2813028137	GH26, 1,3-xylanase
				2813030681	MFS transporter
				2813030682	Xylose isomerase
				2813030683	Xylulokinase
		Bacteroides sp. 14(A)	Missing	2551303858	GH10, 1,4-xylanase
				2551303859	GH10, 1,4-xylanase
				2551303860	GH5, cellulase
				2551303861	S-formylglutathione hydrolase FrmB
				2551303862	Alpha-L-fucosidase 2
				2551303863	GH8, oligosaccharide reducing-end xylanase
				2551303864	Two-component regulator propeller domain-containing protein
				2551303865	Carboxylesterase
				2551303866	Y_Y_Y domain-containing protein
				2551303867	GH26, 1,3-xylanase
				2551303868	GH43, xylosidase
				2551303869	MFS transporter
				2551303870	GH26, 1,3-xylanase
				2551303871	SusD
				2551303872	SusC
				2551303873	Alpha-glucuronidase
				2551303874	Predicted dehydrogenase
				2551303875	GH43, xylosidase
				2551303876	GH43, xylosidase/GH10, 1,4-xylanase
				2551303877	MFS transporter
				2551303878	Sialate O-acetylesterase
				2551303879	GH35, galactosidase
				2551303880	GH10, 1,4-xylanase
				2551305316	Xylulokinase
				2551305317	Xylose isomerase
				2551305318	MFS transporter
		Bacteroides timonensis AP1	Human gut	2600893254	GH8, oligosaccharide reducing-end xylanase
				2600893255	Two-component regulator propeller domain-containing protein
				2600893256	Carboxylesterase
				2600893257	Y_Y_Y domain-containing protein
				2600893258	GH26, 1,3-xylanase
				2600893259	GH43, xylosidase
				2600893260	MFS transporter
				2600893261	GH26, 1,3-xylanase
				2600893262	SusD
				2600893263	SusC
				2600893264	Alpha-glucuronidase
				2600893265	Predicted dehydrogenase
				2600893266	GH43, xylosidase
				2600893267	GH43, xylosidase/GH10, 1,4-xylanase
				2600893268	MFS transporter
				2600893269	Sialate O-acetylesterase
				2600893270	GH35, galactosidase
				2600893271	GH10, 1,4-xylanase
				2600893898	MFS transporter
				2600893899	Xylose isomerase
				2600893900	Xylulokinase
	Prolixibacteraceae	Mariniphaga anaerophila DSM 26910	Marine: sediment	2698155556	SusD
				2698155557	SusC
				2698155558	FAD dependent oxidoreductase
				2698155559	SSS family transporter
				2698155560	LacI family transcriptional regulator
				2698155561	GH26, 1,3-xylanase
				2698155562	Short-chain dehydrogenase
				2698155563	GH43, xylosidase
				2698155564	MFS transporter
				2698155565	GH26, 1,3-xylanase
				2698155566	Parallel beta-helix repeat (two copies)
				2698155567	Hypothetical protein
				2698155568	SusD
				2698155569	SusC
				2698155570	Hypothetical protein
				2698157120	Xylulokinase
				2698157121	Xylose isomerase
				2698157122	MFS transporter
	Flammeovirgaceae	Flammeovirga agarivorans SR4	Marine: seawater	2890902861	MFS transporter
				2890902862	GH43, xylosidase
				2890902863	SusC
				2890902864	SusD
				2890902865	Hypothetical protein
				2890902866	GH26, 1,3-xylanase
				2890902867	Hypothetical protein
				2890902868	Hypothetical protein
				2890902869	GH26, 1,3-xylanase
				2890902870	Xylose isomerase
				2890902871	MFS transporter
				2890902872	Xylulokinase
				2890902873	Transaldolase
				2890902874	Transaldolase
		Flammeovirga pacifica WPAGA1	Marine: sediment	2651203943	LuxR family transcriptional regulator
				2651203944	MFS transporter
				2651203945	GH43, xylosidase
				2651203946	SusC
				2651203947	SusD
				2651203948	PKD domain-containing protein
				2651203949	GH26, 1,3-xylanase
				2651203950	NADP-dependent 3-hydroxy acid dehydrogenase
				2651203951	Glycosyl hydrolases family 2, TIM barrel domain
				2651203952	Phytanoyl-CoA dioxygenase (PhyH)
				2651203953	GH26, 1,3-xylanase
				2651203954	Hypothetical protein
				2651203955	Xylose isomerase
				2651203956	MFS transporter
				2651203957	Xylulokinase
				2651203958	Transaldolase
				2651203959	Transketolase
		Flammeovirga sp. MY04	Marine: sediment	2795856294	LuxR family transcriptional regulator
				2795856295	MFS transporter
				2795856296	GH43, xylosidase
				2795856297	SusC
				2795856298	SusD
				2795856299	PKD domain-containing protei
				2795856300	GH26, 1,3-xylanase
				2795856301	NADP-dependent 3-hydroxy acid dehydrogenase
				2795856302	Hypothetical protein
				2795856303	Phytanoyl-CoA dioxygenase PhyH
				2795856304	Hypothetical protein
				2795856305	GH26, 1,3-xylanase
				2795856306	Xylose isomerase
				2795856307	MFS transporter
				2795856308	Xylulokinase
				2795856309	Transaldolase
				2795856310	Transaldolase
		Flammeovirga yaeyamensis DSM 25626	Marine: seaweed	2827975930	Transketolase
				2827975931	Transketolase
				2827975932	Xylulokinase
				2827975933	MFS transporter
				2827975934	Xylose isomerase
				2827975935	VIT1/CCC1 family predicted Fe2+/Mn2+ transporter
				2827975936	GH26, 1,3-xylanase
				2827975937	Hypothetical protein
				2827975938	Ectoine hydroxylase-related dioxygenase (phytanoyl-CoA dioxygenase family)
				2827975939	Hypothetical protein
				2827975940	NAD(P)-dependent dehydrogenase (short-subunit alcohol dehydrogenase family)
				2827975941	GH26, 1,3-xylanase
				2827975942	Hypothetical protein
				2827975943	Hypothetical protein
				2827975944	SusC
				2827975945	GH43, xylosidase
				2827975946	MFS transporter
				2827975947	LuxR family transcriptional regulator
	Flavobacteriaceae	Aquimarina latercula DSM 2041	Marine: seawater	2523972675	Xylulokinase
				2523972676	Xylose isomerase
				2523972677	Aldose 1-epimerase
				2523972678	LacI family transcriptional regulator
				2523972679	GH11, 1,4-xylanase
				2523972680	Formylglycine-generating enzyme, required for sulfatase activity, contains SUMF1/FGE domain
				2523972681	SSS family transporter
				2523972682	Two-component regulator propeller domain-containing protein
				2523972683	GH3, xylosidase
				2523972684	SusC
				2523972685	SusD
				2523972686	Hypothetical protein
				2523972687	GH10, 1,4-xylanase
				2523976279	LacI family transcriptional regulator
				2523976280	Aldose 1-epimerase
				2523976281	GH26, 1,3-xylanase
				2523976282	GH43, xylosidase
				2523976283	MFS transporter
				2523976284	Predicted dehydrogenase
				2523976285	Glycosyl hydrolases family 2, TIM barrel domain
				2523976286	Ectoine hydroxylase-related dioxygenase, phytanoyl-CoA dioxygenase (PhyH) family
				2523976287	Transaldolase
				2523976288	SusD
				2523976289	SusC
		Aquimarina spongiae DSM 22623	Marine: animal	2623170091	SusC
				2623170092	SusD
				2623170093	Xylulokinase
				2623170094	Xylose isomerase
				2623170095	SSS family transporter
				2623170096	Transaldolase
				2623170097	Phytanoyl-CoA dioxygenase (PhyH)
				2623170098	Glycosyl hydrolases family 2, TIM barrel domain
				2623170099	Predicted dehydrogenase
				2623170100	MFS transporter
				2623170101	GH43, xylosidase
				2623170102	GH26, 1,3-xylanase
				2623170103	Aldose 1-epimerase
				2623170104	LacI family transcriptional regulator
				2623170105	Hypothetical protein
				2623170106	Hypothetical protein
				2623170107	GH26, 1,3-xylanase
		Cellulophaga algicola IC166, DSM 14237	Marine: algae	649894797	LacI family transcriptional regulator
				649894798	GH26, 1,3-xylanase
				649894799	GH43, xylosidase
				649894800	MFS transporter
				649894801	Trans-1,2-dihydrobenzene-1,2-diol dehydrogenase
				649894802	1-deoxy-d-xylulose-5-phosphate synthase
				649894803	Transketolase
				649894804	Transaldolase
				649894805	GH10, 1,4-xylanase
				649894806	MFS transporter
				649894807	GH43, xylosidase
				649894808	GH10, 1,4-xylanase
				649894809	Hypothetical protein
				649894810	Aspic/unbv domain protein
				649894811	SusD
				649894812	SusC
				649896387	Xylulokinase
				649896388	Xylose isomerase
				649896389	MFS transporter
		Cellulophaga baltica 18	Marine: seawater	2815947720	LacI family transcriptional regulator
				2815947721	GH26, 1,3-xylanase
				2815947722	GH43, xylosidase
				2815947723	MFS transporter
				2815947724	Predicted dehydrogenase
				2815947725	Transketolase
				2815947726	Transketolase
				2815947727	Transaldolase
				2815947728	GH10, 1,4-xylanase
				2815947729	MFS transporter
				2815947730	GH43, xylosidase
				2815947731	GH16, glucanase
				2815947732	GH10, 1,4-xylanase
				2815947733	Carbohydrate binding protein
				2815947734	VCBS repeat protein
				2815947735	SusD
				2815947736	SusC
				2815949232	Xylulokinase
				2815949233	Xylose isomerase
				2815949234	MFS transporter
		Cellulophaga baltica 4	Marine: seawater	2611213886	LacI family transcriptional regulator
				2611213887	GH26, 1,3-xylanase
				2611213888	GH43, xylosidase
				2611213889	MFS transporter
				2611213890	Predicted dehydrogenase
				2611213891	Transketolase, C-terminal domain
				2611213892	Transketolase, pyrimidine binding domain
				2611213893	Transketolase
				2611213894	Transaldolase
				2611213895	GH10, 1,4-xylanase
				2611213896	MFS transporter
				2611213897	GH43, xylosidase
				2611213898	GH16, glucanase
				2611213899	GH10, 1,4-xylanase
				2611213900	Carbohydrate binding domain-containing protein
				2611213901	Repeat domain-containing protein
				2611213902	SusD
				2611213903	Hypothetical protein
				2611213904	SusC
				2611216598	MFS transporter
				2611216599	Xylose isomerase
				2611216600	Xylulokinase
		Cellulophaga sp. Z1A5H	Marine: seawater	2897443584	LacI family transcriptional regulator
				2897443585	GH26, 1,3-xylanase
				2897443586	GH43, xylosidase
				2897443587	MFS transporter
				2897443588	Predicted dehydrogenase
				2897443589	Transketolase
				2897443590	Transketolase
				2897443591	Transaldolase
				2897443592	GH10, 1,4-xylanase
				2897443593	MFS transporter
				2897443594	Hypothetical protein
				2897443595	GH10, 1,4-xylanase
				2897443596	Hypothetical protein
				2897443597	Hypothetical protein
				2897443598	SusD
				2897443599	SusC
				2897444749	MFS transporter
				2897444750	Xylose isomerase
				2897444751	Xylulokinase
		Flagellimonas algicola AsT0115	Marine: algae	2890886002	LacI family transcriptional regulator
				2890886003	Predicted dehydrogenase
				2890886004	Hypothetical protein
				2890886005	GH26, 1,3-xylanase
				2890886006	Hypothetical protein
				2890886007	GH43, xylosidase
				2890886008	MFS transporter
				2890886009	GH16, glucanase
				2890886010	Hypothetical protein
				2890886011	SusD
				2890886012	SusC
				2890883465	Xylulokinase
				2890883466	Xylose isomerase
				2890883467	SSS family transporter
		Flagellimonas sp. Aa_F7	Marine: animal	2808538042	SusC
				2808538043	SusD
				2808538044	Hypothetical protein
				2808538045	GH16, glucanase
				2808538046	MFS transporter
				2808538047	GH43, xylosidase
				2808538048	Uncharacterized protein DUF1565
				2808538049	GH26, 1,3-xylanase
				2808538050	Ectoine hydroxylase-related dioxygenase (phytanoyl-CoA dioxygenase family)
				2808538051	Predicted dehydrogenase
				2808538052	LacI family transcriptional regulator
				2808538863	SSS family transporter
				2808538864	Xylose isomerase
				2808538865	Xylulokinase
		Flavobacteriaceae bacterium GF1	Marine: algae	2909472304	SusD
				2909472305	SusC
				2909472306	Hypothetical protein
				2909472307	RNA polymerase sigma-70 factor (ECF subfamily)
				2909472308	LacI family transcriptional regulator
				2909472309	Predicted dehydrogenase
				2909472310	Hypothetical protein
				2909472311	GH26, 1,3-xylanase
				2909472312	GH43, xylosidase
				2909472313	MFS transporter
				2909472314	Xylose isomerase
				2909472315	Xylulokinase
		Flavobacterium sp. GOBB3-C103-3	Marine: seawater	2504617310	GH10, 1,4-xylanase
				2504617311	Hypothetical protein
				2504617312	Hypothetical protein
				2504617313	Sugar phosphate isomerase/epimerase
				2504617314	GH26, 1,3-xylanase
				2504617315	GH10, 1,4-xylanase
				2504617316	Sugar lactone lactonase YvrE
				2504617317	GH26, 1,3-xylanase
				2504617318	GH43, xylosidase
				2504617319	MFS transporter
				2504617320	N-acetylneuraminic acid mutarotase
				2504617321	GH10, 1,4-xylanase
				2504617322	Alpha-N-arabinofuranosidase
				2504617323	Hypothetical protein
				2504617324	GH3, xylosidase
				2504617325	Hypothetical protein
				2504617326	GH10, 1,4-xylanase
				2504617327	Repeat domain-containing protein
				2504617328	Hypothetical protein
				2504617329	SusD
				2504617330	SusC
				2504617331	Hypothetical protein
				2504617332	Two-component regulator propeller domain-containing protein
				2504617333	Aldose 1-epimerase
				2504617334	Predicted dehydrogenase
				2504617335	Transketolase
				2504617336	Transketolase
				2504617337	Transaldolase
				2504617338	MFS transporter
				2504617339	Xylose isomerase
				2504617340	Xylulokinase
				2504617341	LacI family transcriptional regulator
		Maribacter sp. ANRC-HE7	Marine: seawater	2911229547	SusC
				2911229548	SusD
				2911229549	Arylsulfatase A-like enzyme
				2911229550	Arylsulfatase A-like enzyme
				2911229551	UDPglucose--hexose-1-phosphate uridylyltransferase
				2911229552	Galactokinase
				2911229553	SSS family transporter
				2911229554	Hypothetical protein
				2911229555	Wyosine [tRNA(Phe)-imidazoG37] synthetase (radical SAM superfamily)
				2911229556	Uncharacterized protein with ATP-grasp and redox domains
				2911229557	Hypothetical protein
				2911229558	AraC family transcriptional regulator
				2911229559	Uncharacterized Zn ribbon protein
				2911229560	Magnesium-transporting ATPase (P-type)
				2911229561	Nucleotide-binding universal stress UspA family protein
				2911229562	GH26, 1,3-xylanase
				2911229563	GH43, xylosidase
				2911229564	MFS transporter
				2911229565	Predicted dehydrogenase
				2911229566	Predicted dehydrogenase
				2911230493	LacI family transcriptional regulator
				2911230494	MFS transporter
				2911230495	Xylose isomerase
				2911230496	Xylulokinase
		Polaribacter sp. 11A2H	Marine: sediment	2895262215	Xylulokinase
				2895262216	Xylose isomerase
				2895262217	MFS transporter
				2895262218	Transketolase
				2895262219	Transaldolase
				2895262984	LacI family transcriptional regulator
				2895262985	GH26, 1,3-xylanase
				2895262986	GH43, xylosidase
				2895262987	MFS transporter
				2895262988	GH16, glucanase
				2895262989	Hypothetical protein
				2895262990	SusD
				2895262991	SusC
		Spongiimicrobium salis Da_B9	Missing	2808571818	SusC
				2808571819	SusD
				2808571820	Hypothetical protein
				2808571821	GH16, glucanase
				2808571822	Xylulokinase
				2808571823	Xylose isomerase
				2808571824	SSS family transporter
				2808571825	MFS transporter
				2808571826	GH43, xylosidase
				2808571827	GH26, 1,3-xylanase
				2808571828	Phytanoyl-CoA dioxygenase PhyH
				2808571829	Predicted dehydrogenase
				2808571830	LacI family transcriptional regulator
		Ulvibacterium marinum CCMM003	Marine: algae	2882727518	SSS family transporter
				2882727519	Xylose isomerase
				2882727520	Xylulokinase
				2882730165	SusD
				2882730166	SusC
				2882730167	Ferric-dicitrate binding protein FerR (iron transport regulator)
				2882730168	RNA polymerase sigma-70 factor (ECF subfamily)
				2882730169	Hypothetical protein
				2882730170	Putative membrane protein
				2882730171	MFS transporter
				2882730172	GH43, xylosidase
				2882730173	GH26, 1,3-xylanase
	Lewinellaceae	Lewinella cohaerens DSM 23179	Marine: sediment	2515279395	GH26, 1,3-xylanase
				2515279396	GH43, xylosidase
				2515279397	MFS transporter
				2515279398	Hypothetical protein
				2515279399	Xylose isomerase
				2515279400	Xylulokinase
				2515279401	Crp/Fnr family transcriptional regulator
Pseudomonadota	Colwelliaceae	Colwellia sp. C1TZA3	Marine: algae	2895721057	TonB-dependent receptor
				2895721058	Predicted dehydrogenase
				2895721059	Xylulokinase
				2895721060	Xylose isomerase
				2895721061	Transaldolase
				2895721062	Transketolase
				2895721063	Glucose-6-phosphate isomerase
				2895721064	Aldose 1-epimerase
				2895721065	Putative MATE family efflux protein
				2895721066	LacI family transcriptional regulator
				2895721067	Gluconolactonase
				2895721068	Alkaline phosphatase
				2895721069	AraC family transcriptional regulator
				2895721070	Hypothetical protein
				2895721071	Type 1 glutamine amidotransferase
				2895721072	Predicted dehydrogenase
				2895721073	MFS transporter
				2895722002	GH10, 1,4-xylanase
				2895722003	GH26, 1,3-xylanase
				2895722004	GH3, xylosidase
		Colwellia sp. PAMC 21821	Marine: sediment	2753342623	Aldose 1-epimerase
				2753342624	Glucose-6-phosphate isomerase
				2753342625	Transketolase
				2753342626	Transketolase
				2753342627	Xylose isomerase
				2753342628	Xylulokinase
				2753342629	TonB-dependent receptor
				2753342630	Tryptophan halogenase
				2753342631	Tryptophan halogenase
				2753342632	Tryptophan halogenase
				2753342633	Tryptophan halogenase
				2753342634	Tryptophan halogenase
				2753342635	GH3, xylosidase
				2753342636	GH26, 1,3-xylanase
				2753342637	GH10, 1,4-xylanase
				2753342638	Hypothetical protein
				2753342639	alpha-N-arabinofuranosidase
				2753342640	3,4-dihydroxy 2-butanone 4-phosphate synthase
				2753342641	TonB-dependent receptor
				2753342642	Phosphoglycerate dehydrogenase-like enzyme
				2753342643	MFS transporter
				2753342644	Hypothetical protein
				2753342645	Sugar lactone lactonase YvrE
				2753342646	NADP-dependent aldehyde dehydrogenase
				2753342647	Fumarylacetoacetate hydrolase family protein
				2753342648	Xylonate dehydratase
				2753342649	GH43, xylosidase
				2753342650	Kelch motif protein
				2753342651	Hypothetical protein
				2753342652	Hypothetical protein
				2753342653	LacI family transcriptional regulator
				2753342654	GH43, xylosidase
				2753342655	GH10, 1,4-xylanase
				2753342656	NUDIX domain-containing protein
				2753342657	MFS transporter
				2753342658	GH43, xylosidase
	Vibrionaceae	Vibrio maritimus JCM 19235	Missing	2618551749	GH26, 1,3-xylanase
				2618551750	Aldose 1-epimerase
				2618551751	Aldose 1-epimerase
				2618551752	Methyl-accepting chemotaxis protein
				2618551753	ABC transporter, substrate-binding protein
				2618551754	ABC transporter, substrate-binding protein
				2618551755	ABC transporter, permease protein
				2618551756	ABC transporter, permease protein
				2618551757	ABC transporter, ATP-binding protein
				2618551758	ABC transporter, ATP-binding protein
				2618551759	GH26, 1,3-xylanase
				2618551760	ABC transporter, substrate-binding protein
				2618551761	ABC transporter, ATP-binding protein
				2618551762	ABC transporter, ATP-binding protein
				2618551763	ABC transporter, permease protein
				2618551764	Hypothetical protein
				2618551765	GH43, xylosidase
				2618551766	GH43, xylosidase
				2618551767	Xylose isomerase
				2618551768	Xylose isomerase
				2618551769	MFS transporter
				2618551770	MFS transporter
				2618551771	XylR-like transcriptional regulator
				2618551772	GH3, xylosidase
				2618551773	GH3, xylosidase
				2618551774	GH43, xylosidase
				2618551775	Short chain dehydrogenase
				2618551776	Hypothetical protein
				2618551777	Hypothetical protein
				2618551778	LacI family transcriptional regulator
				2618551779	Hypothetical protein
				2618551780	ABC transporter, permease protein
				2618551781	ABC transporter, permease protein
				2618551782	ABC transporter, substrate-binding protein
				2618551783	XylR-like transcriptional regulator
				2618551784	LacI family transcriptional regulator
				2618551785	Xylulokinase
		Vibrio maritimus JCM 19240	Missing	2611994249	GH26, 1,3-xylanase
				2611994250	Hypothetical protein
				2611994251	Galactose mutarotase
				2611994252	Galactose mutarotase
				2611994253	Methyl-accepting chemotaxis protein
				2611994254	ABC transporter, substrate-binding protein
				2611994255	ABC transporter, permease protein
				2611994256	ABC transporter, permease protein
				2611994257	ABC transporter, ATP-binding protein
				2611994258	ABC transporter, ATP-binding protein
				2611994259	GH26, 1,3-xylanase
				2611994260	Hypothetical protein
				2611994261	Hypothetical protein
				2611994262	ABC transporter, substrate-binding protein
				2611994263	ABC transporter, ATP-binding protein
				2611994264	ABC transporter, permease protein
				2611994265	Hypothetical protein
				2611994266	GH43, xylosidase
				2611994267	GH43, xylosidase
				2611994268	Xylose isomerase
				2611994269	Xylose isomerase
				2611994270	MFS transporter
				2611994271	XylR-like transcriptional regulator
				2611994272	Hypothetical protein
				2611994273	GH3, xylosidase
				2611994274	GH3, xylosidase
				2611994275	GH43, xylosidase
				2611994276	GH43, xylosidase
				2611994277	Short chain dehydrogenase
				2611994278	Short chain dehydrogenase
				2611994279	LacI family transcriptional regulator
				2611994280	LacI family transcriptional regulator
				2611994281	ABC transporter, permease protein
				2611994282	ABC transporter, permease protein
				2611994283	Hypothetical protein
				2611994284	ABC transporter, substrate-binding protein
				2611994285	ABC transporter, ATP-binding protein
				2611994286	Hypothetical protein
				2611994287	XylR-like transcriptional regulator
				2611994288	Hypothetical protein
				2611994289	Xylulokinase
		Vibrio sp. Scap24	Marine: animal	2912623561	Xylulokinase
				2912623562	XylR-like transcriptional regulator
				2912623563	GH3, xylosidase
				2912623564	XylR-like transcriptional regulator
				2912623565	MFS transporter
				2912623566	Xylose isomerase
				2912623567	GH43, xylosidase
				2912623568	Acetyltransferase-like isoleucine patch superfamily enzyme
				2912623569	Alcohol dehydrogenase
				2912623570	GH26, 1,3-xylanase
				2912623571	Hypothetical protein
				2912623572	Methyl-accepting chemotaxis protein
				2912623573	GH26, 1,3-xylanase
				2912623574	ABC transporter, ATP-binding protein
				2912623575	ABC transporter, permease protein
				2912623576	ABC transporter, permease protein
				2912623577	ABC transporter, substrate-binding protein
		Vibrio variabilis JCM 19239	Missing	2612062182	Xylulokinase
				2612062183	LacI family transcriptional regulator
				2612062184	XylR-like transcriptional regulator
				2612062185	ABC transporter, substrate-binding protein
				2612062186	ABC transporter, permease protein
				2612062187	ABC transporter, permease protein
				2612062188	ABC transporter, permease protein
				2612062189	LacI family transcriptional regulator
				2612062190	NADP-dependent 3-hydroxy acid dehydrogenase YdfG
				2612062191	GH43, xylosidase
				2612062192	GH43, xylosidase
				2612062193	GH43, xylosidase
				2612062194	GH3, xylosidase
				2612062195	GH3, xylosidase
				2612062196	AraC family transcriptional regulator
				2612062197	MFS transporter
				2612062198	MFS transporter
				2612062199	Xylose isomerase
				2612062200	GH43, xylosidase
				2612062201	GH43, xylosidase
				2612062202	GH43, xylosidase
				2612062203	Hypothetical protein
				2612062204	ABC transporter, permease protein
				2612062205	ABC transporter, ATP-binding protein
				2612062206	Hypothetical protein
				2612062207	ABC transporter, ATP-binding protein
				2612062208	ABC transporter, substrate-binding protein
				2612062209	ABC transporter, substrate-binding protein
				2612062210	Hypothetical protein
				2612062211	GH26, 1,3-xylanase
				2612062212	GH26, 1,3-xylanase
		Vibrio sp. Scap16	Missing	8022107591	GH26, 1,3-xylanase
				8022107592	Aldo/keto reductase
				8022107593	Xylose isomerase
				8022107594	GH43, xylosidase
				8022107595	Xylose isomerase
				8022107596	MFS transporter
				8022107597	XylR-like transcriptional regulator
				8022107598	GH3, xylosidase
				8022107599	XylR-like transcriptional regulator
				8022107600	Xylulokinase
	Cellvibrionaceae	Gilvimarinus chinensis DSM 19667	Marine: seawater	2519845396	LysR family, transcriptional regulator
				2519845397	Fructose-1-phosphate phosphatase YqaB
				2519845398	Hypothetical protein
				2519845399	Predicted dehydrogenase
				2519845400	MFS transporter
				2519845401	Dioxygenase
				2519845402	GH43, xylosidase
				2519845403	Tryptophan halogenase
				2519845404	TonB-dependent receptor
				2519845405	LacI family, transcriptional regulator
				2519845406	Hypothetical protein
				2519845407	Pectate lyase
				2519845408	Hypothetical protein
				2519845409	Hypothetical protein
				2519845410	Hypothetical protein
				2519845411	GH26, 1,3-xylanase
				2519845412	AraC family transcriptional regulator
				2519845413	Hypothetical protein
				2519845414	Xylulokinase
				2519845415	Xylose isomerase
	Steroidobacteraceae	Povalibacter uvarum DSM 26723	Grape	2861663397	MFS transporter
				2861663398	GH26, 1,3-xylanase
				2861663399	LacI family transcriptional regulator
				2861663400	Endoglucanase
				2861663401	GH26, 1,3-xylanase
				2861663402	GH43, xylosidase
				2861663403	Xylulokinase
				2861663404	Xylose isomerase
Thermotogota	Thermotogaceae	Thermotoga neapolitana DSM 4359	Marine: seawater	643635912	Xylulokinase
				643635913	ABC transporter, ATP-binding protein
				643635914	ABC transporter, substrate-binding protein
				643635915	XylU-related protein
				643635916	ABC transporter, membrane protein
				643635918	iron-containing alcohol dehydrogenase
				643635919	MarR family transcriptional regulator
				643635955	GH26, 1,3-xylanase
				643635956	ABC transporter, ATP-binding protein
				643635957	ABC transporter, ATPase subunit
				643635958	ABC transporter, permease protein
				643635959	ABC transporter, permease protein
				643635960	ABC transporter, periplasmic binding protein
				643635961	GH10, 1,4-xylanase
				643635962	Mannonate dehydratase
				643635963	D-mannonate oxidoreductase
				643635964	PfkB domain protein
				643635965	2-dehydro-3-deoxyphosphogluconate aldolase/4-hydroxy-2-oxoglutarate aldolase
				643635966	Sterol C22 desaturase
				643635967	IclR family transcriptional regulator
				643635968	Uronate isomerase
				643635969	Putative uncharacterized protein
				643635970	GH10, 1,4-xylanase
				643636058	Xylose isomerase
		Thermotoga neapolitana LA10	Lake	2601019510	Xylulokinase
				2601019552	GH3, xylosidase
				2601019553	GH26, 1,3-xylanase
				2601019554	ABC transporter, ATP-binding protein
				2601019555	ABC transporter, ATP-binding protein
				2601019556	ABC transporter, permease protein
				2601019557	Binding-protein-dependent transport system inner membrane component
				2601019558	ABC transporter, permease protein
				2601019559	ABC transporter, substrate-binding protein
				2601019560	Hypothetical protein
				2601019561	GH10, 1,4-xylanase
				2601019562	Mannonate dehydratase
				2601019563	Fructuronate reductase
				2601019564	Fructuronate reductase
				2601019565	2-dehydro-3-deoxygluconokinase
				2601019566	2-dehydro-3-deoxyphosphogluconate aldolase/4-hydroxy-2-oxoglutarate aldolase
				2601019567	IclR family transcriptional regulator
				2601019655	Xylose isomerase
				2601019656	Xylose isomerase
Actinomycetota	Streptosporangiaceae	Herbidospora sakaeratensis NBRC 102641	Soil	2725998612	Xylulokinase
				2725998613	Xylose isomerase
				2725998675	GH43, xylosidase
				2725998676	ABC transporter, permease protein
				2725998677	ABC transporter, permease protein
				2725998678	ABC transporter, substrate-binding protein
				2725998679	LacI family transcriptional regulator
				2725998680	GH26, 1,3-xylanase
a Xyn26A and Xyn26B homologs are in red and blue font, respectively. Green fonts indicate that this sequence is homologous to both Xyn26A and Xyn26B.
